# Supplementary material for: Pyrosequencing of the Camptotheca acuminata transcriptome reveals putative genes involved in camptothecin biosynthesis and transport
Source: BMC Genomics. 2011 Oct 30;12:533. doi: 10.1186/1471-2164-12-533 (PMC3229617; doi:10.1186/1471-2164-12-533)
Supplement: Additional file 3 — Gene discoveries for CPT biosynthesis against the Nr, Swissprot and Kegg databases. Excel document of specific information for mining genes in CPT biosynthesis. [file 1471-2164-12-533-S3.XLS]

## Sheet: Sheet1
Enzyme code	Unigene Name	Unigene Length(bp)	GC(%)	Nr Best_hits	Nr Identity	Nr Score	Nr E-value	Nr Annotation	SwissProt Best_hits	SwissProt Identity	SwissProt Score	SwissProt E-value	SwissProt Annotation	Kegg Best_hits	Kegg Identity	Kegg Score	Kegg E-value	Kegg Annotation	Kegg Pathway
2.3.1.9	contig03559	1330	43.76	gb|ABC74567.1|	91	668	0	acetoacetyl-CoA thiolase [Picrorhiza kurrooa]	sp|Q8S4Y1|THIC1_ARATH	87	635	0	Acetyl-CoA acetyltransferase, cytosolic 1 OS=Arabidopsis thaliana GN=AAT1 PE=2 SV=1	ath:AT5G48230	87	635	0	ACAT2/EMB1276 (ACETOACETYL-COA THIOLASE 2); acetyl-CoA C-acetyltransferase ; K00626 acetyl-CoA C-acetyltransferase [EC:2.3.1.9]	|Environmental Information Processing; Signal Transduction;Two-component system [PATH:ko02020-Map:ko02020];|Metabolism; Amino Acid Metabolism; Lysine degradation [PATH:ko00310-Map:ko00310];|Metabolism; Amino Acid Metabolism; Tryptophan metabolism[PATH:ko00380-Map:ko00380];|Metabolism; Amino Acid Metabolism; Valine, leucine and isoleucinedegradation [PATH:ko00280-Map:ko00280];|Metabolism; Carbohyd…
	FXAT9O006G7S97	418	45.22	ref|XP_002308755.1|	81	149	7e-35	predicted protein [Populus trichocarpa] gb|EEE92278.1| predicted protein [Populus trichocarpa]	sp|Q8S4Y1|THIC1_ARATH	75	136	4e-32	Acetyl-CoA acetyltransferase, cytosolic 1 OS=Arabidopsis thaliana GN=AAT1 PE=2 SV=1	osa:4346520	75	139	6e-32	Os09g0252100; hypothetical protein ; K00626 acetyl-CoA C-acetyltransferase [EC:2.3.1.9]	|Environmental Information Processing; Signal Transduction;Two-component system [PATH:ko02020-Map:ko02020];|Metabolism; Amino Acid Metabolism; Lysine degradation [PATH:ko00310-Map:ko00310];|Metabolism; Amino Acid Metabolism; Tryptophan metabolism[PATH:ko00380-Map:ko00380];|Metabolism; Amino Acid Metabolism; Valine, leucine and isoleucinedegradation [PATH:ko00280-Map:ko00280];|Metabolism; Carbohyd…
2.3.3.10	contig03469	351	44.73	gb|ACD87446.1|	100	230	3e-59	3-hydroxy-3-methylglutaryl-CoA synthase [Camptotheca acuminata]	sp|P54873|HMCS_ARATH	75	180	2e-45	Hydroxymethylglutaryl-CoA synthase OS=Arabidopsis thaliana GN=HMGS PE=2 SV=2	ath:AT4G11820	75	180	2e-44	MVA1; MVA1 (HYDROXYMETHYLGLUTARYL-COA SYNTHASE); acetyl-CoA C-acetyltransferase/ hydroxymethylglutaryl-CoA synthase ; K01641 hydroxymethylglutaryl-CoA synthase [EC:2.3.3.10]	|Metabolism; Amino Acid Metabolism; Valine, leucine and isoleucinedegradation [PATH:ko00280-Map:ko00280];|Metabolism; Carbohydrate Metabolism; Butanoate metabolism[PATH:ko00650-Map:ko00650];|Metabolism; Lipid Metabolism; Synthesis and degradation of ketonebodies [PATH:ko00072-Map:ko00072];|
	contig03644	332	42.77	gb|ACD87446.1|	72	120	4e-26	3-hydroxy-3-methylglutaryl-CoA synthase [Camptotheca acuminata]	sp|P54873|HMCS_ARATH	63	92	9e-19	Hydroxymethylglutaryl-CoA synthase OS=Arabidopsis thaliana GN=HMGS PE=2 SV=2	osa:4347614	59	94.4	2e-18	Os09g0521400; hypothetical protein ; K01641 hydroxymethylglutaryl-CoA synthase [EC:2.3.3.10]	|Metabolism; Amino Acid Metabolism; Valine, leucine and isoleucinedegradation [PATH:ko00280-Map:ko00280];|Metabolism; Carbohydrate Metabolism; Butanoate metabolism[PATH:ko00650-Map:ko00650];|Metabolism; Lipid Metabolism; Synthesis and degradation of ketonebodies [PATH:ko00072-Map:ko00072];|
	FXAT9O006GXC4E	403	44.67	gb|ACD87446.1|	98	227	2e-60	3-hydroxy-3-methylglutaryl-CoA synthase [Camptotheca acuminata]	sp|P54873|HMCS_ARATH	88	213	2e-57	Hydroxymethylglutaryl-CoA synthase OS=Arabidopsis thaliana GN=HMGS PE=2 SV=2	osa:4331418	88	214	5e-57	Os03g0118800; hypothetical protein ; K01641 hydroxymethylglutaryl-CoA synthase [EC:2.3.3.10]	|Metabolism; Amino Acid Metabolism; Valine, leucine and isoleucinedegradation [PATH:ko00280-Map:ko00280];|Metabolism; Carbohydrate Metabolism; Butanoate metabolism[PATH:ko00650-Map:ko00650];|Metabolism; Lipid Metabolism; Synthesis and degradation of ketonebodies [PATH:ko00072-Map:ko00072];|
	FXAT9O006HBJMX	279	46.59	ref|XP_002282434.1|	89	135	2e-42	PREDICTED: hypothetical protein [Vitis vinifera] emb|CAO63650.1| unnamed protein product [Vitis vinifera]	sp|P54873|HMCS_ARATH	85	128	7e-40	Hydroxymethylglutaryl-CoA synthase OS=Arabidopsis thaliana GN=HMGS PE=2 SV=2	osa:4331418	85	130	1e-39	Os03g0118800; hypothetical protein ; K01641 hydroxymethylglutaryl-CoA synthase [EC:2.3.3.10]	|Metabolism; Amino Acid Metabolism; Valine, leucine and isoleucinedegradation [PATH:ko00280-Map:ko00280];|Metabolism; Carbohydrate Metabolism; Butanoate metabolism[PATH:ko00650-Map:ko00650];|Metabolism; Lipid Metabolism; Synthesis and degradation of ketonebodies [PATH:ko00072-Map:ko00072];|
1.1.1.34	contig02915	506	50.4	sp|P48021|HMDH_CAMAC	88	276	4e-73	RecName: Full=3-hydroxy-3-methylglutaryl-coenzyme A reductase; Short=HMG-CoA reductase gb|AAA33040.1| 3-hydroxy-3-methylglutaryl coA reductase [Camptotheca acuminata]	sp|P48021|HMDH_CAMAC	88	276	3e-74	3-hydroxy-3-methylglutaryl-coenzyme A reductase OS=Camptotheca acuminata PE=3 SV=1	ath:AT1G76490	79	255	5e-67	HMG1; HMG1 (3-HYDROXY-3-METHYLGLUTARYL COA REDUCTASE) ; K00021 3-hydroxy-3-methylglutaryl-CoA reductase [EC:1.1.1.34]	|Metabolism; Lipid Metabolism; Biosynthesis of steroids[PATH:ko00100-Map:ko00100];|
	contig05488	473	54.97	sp|P48021|HMDH_CAMAC	100	199	3e-54	RecName: Full=3-hydroxy-3-methylglutaryl-coenzyme A reductase; Short=HMG-CoA reductase gb|AAA33040.1| 3-hydroxy-3-methylglutaryl coA reductase [Camptotheca acuminata]	sp|P48021|HMDH_CAMAC	100	199	2e-55	3-hydroxy-3-methylglutaryl-coenzyme A reductase OS=Camptotheca acuminata PE=3 SV=1	ath:AT1G76490	84	173	3e-42	HMG1; HMG1 (3-HYDROXY-3-METHYLGLUTARYL COA REDUCTASE) ; K00021 3-hydroxy-3-methylglutaryl-CoA reductase [EC:1.1.1.34]	|Metabolism; Lipid Metabolism; Biosynthesis of steroids[PATH:ko00100-Map:ko00100];|
2.7.1.36	contig02946	854	42.27	gb|EEF49817.1|	76	417	1e-115	mevalonate kinase, putative [Ricinus communis]	sp|P46086|KIME_ARATH	63	327	4e-89	Mevalonate kinase OS=Arabidopsis thaliana GN=At5g27450 PE=2 SV=1	ath:AT5G27450	63	327	3e-88	MK/MVK; MK/MVK; mevalonate kinase ; K00869 mevalonate kinase [EC:2.7.1.36]	|Metabolism; Lipid Metabolism; Biosynthesis of steroids[PATH:ko00100-Map:ko00100];|
2.7.4.2	FXAT9O006HCA6P	405	41.98	ref|XP_002275808.1|	63	112	3e-37	PREDICTED: hypothetical protein [Vitis vinifera]						ath:AT1G31910	63	111	1e-31	GHMP kinase family protein ; K00938 phosphomevalonate kinase [EC:2.7.4.2]	|Metabolism; Lipid Metabolism; Biosynthesis of steroids[PATH:ko00100-Map:ko00100];|
	FXAT9O006HK9QS	368	46.47	ref|XP_002275808.1|	69	92	1e-26	PREDICTED: hypothetical protein [Vitis vinifera]						ath:AT1G31910	65	80.9	7e-21	GHMP kinase family protein ; K00938 phosphomevalonate kinase [EC:2.7.4.2]	|Metabolism; Lipid Metabolism; Biosynthesis of steroids[PATH:ko00100-Map:ko00100];|
4.1.1.33	contig03474	729	42.94	ref|XP_002266399.1|	86	432	1e-119	PREDICTED: hypothetical protein [Vitis vinifera]	sp|Q5U403|ERG19_DANRE	46	213	9e-55	Diphosphomevalonate decarboxylase OS=Danio rerio GN=mvd PE=2 SV=1	ath:AT3G54250	78	389	1e-107	mevalonate diphosphate decarboxylase, putative ; K01597 diphosphomevalonate decarboxylase [EC:4.1.1.33]	|Metabolism; Lipid Metabolism; Biosynthesis of steroids[PATH:ko00100-Map:ko00100];|
	FXAT9O006HH0DX	451	45.9	gb|ACN41090.1|	83	66.6	8e-22	unknown [Picea sitchensis]						ath:AT2G38700	91	75.1	1e-12	MVD1; MVD1 (mevalonate diphosphate decarboxylase 1) ; K01597 diphosphomevalonate decarboxylase [EC:4.1.1.33]	|Metabolism; Lipid Metabolism; Biosynthesis of steroids[PATH:ko00100-Map:ko00100];|
2.2.1.7	contig02478	471	40.98	emb|CAD22530.1|	90	189	6e-47	1-deoxy-D-xylulose 5-phosphate synthase 1 [Medicago truncatula]	sp|O78328|DXS_CAPAN	88	188	1e-47	Probable 1-deoxy-D-xylulose-5-phosphate synthase, chloroplastic OS=Capsicum annuum GN=TKT2 PE=2 SV=1	osa:4338768	85	181	1e-44	Os05g0408900; hypothetical protein ; K01662 1-deoxy-D-xylulose-5-phosphate synthase [EC:2.2.1.7]	|Metabolism; Lipid Metabolism; Biosynthesis of steroids[PATH:ko00100-Map:ko00100];|
	contig02480	348	41.95	gb|AAD38941.1|AF143812_1	89	188	1e-46	1-D-deoxyxylulose 5-phosphate synthase [Lycopersicon esculentum]	sp|O78328|DXS_CAPAN	86	183	2e-46	Probable 1-deoxy-D-xylulose-5-phosphate synthase, chloroplastic OS=Capsicum annuum GN=TKT2 PE=2 SV=1	osa:4338768	84	177	1e-43	Os05g0408900; hypothetical protein ; K01662 1-deoxy-D-xylulose-5-phosphate synthase [EC:2.2.1.7]	|Metabolism; Lipid Metabolism; Biosynthesis of steroids[PATH:ko00100-Map:ko00100];|
	contig02481	1191	46.1	dbj|BAF98288.1|	95	762	0	1-deoxy-D-xylulose 5-phosphate synthase [Hevea brasiliensis]	sp|O78328|DXS_CAPAN	93	754	0	Probable 1-deoxy-D-xylulose-5-phosphate synthase, chloroplastic OS=Capsicum annuum GN=TKT2 PE=2 SV=1	osa:4338768	90	729	0	Os05g0408900; hypothetical protein ; K01662 1-deoxy-D-xylulose-5-phosphate synthase [EC:2.2.1.7]	|Metabolism; Lipid Metabolism; Biosynthesis of steroids[PATH:ko00100-Map:ko00100];|
	contig02482	247	48.99	gb|AAQ84169.1|	93	165	1e-39	1-deoxy-D-xylulose 5-phosphate synthase [Pueraria montana var. lobata]	sp|O22567|DXS_ORYSJ	89	152	4e-37	Probable 1-deoxy-D-xylulose-5-phosphate synthase, chloroplastic OS=Oryza sativa subsp. japonica GN=CLA1 PE=2 SV=2	osa:4338768	89	152	4e-36	Os05g0408900; hypothetical protein ; K01662 1-deoxy-D-xylulose-5-phosphate synthase [EC:2.2.1.7]	|Metabolism; Lipid Metabolism; Biosynthesis of steroids[PATH:ko00100-Map:ko00100];|
	contig02487	529	44.99	gb|ACD70396.1|	96	340	3e-92	putative chloroplast 1-deoxy-D-xylulose 5-phosphate synthase [Populus trichocarpa]	sp|O78328|DXS_CAPAN	94	340	4e-93	Probable 1-deoxy-D-xylulose-5-phosphate synthase, chloroplastic OS=Capsicum annuum GN=TKT2 PE=2 SV=1	osa:4338768	92	330	3e-89	Os05g0408900; hypothetical protein ; K01662 1-deoxy-D-xylulose-5-phosphate synthase [EC:2.2.1.7]	|Metabolism; Lipid Metabolism; Biosynthesis of steroids[PATH:ko00100-Map:ko00100];|
	contig02489	292	44.18	ref|XP_002277919.1|	84	164	3e-39	PREDICTED: hypothetical protein [Vitis vinifera]	sp|O78328|DXS_CAPAN	82	160	3e-39	Probable 1-deoxy-D-xylulose-5-phosphate synthase, chloroplastic OS=Capsicum annuum GN=TKT2 PE=2 SV=1	ath:AT4G15560	80	138	1e-31	CLA1; CLA1 (CLOROPLASTOS ALTERADOS 1) ; K01662 1-deoxy-D-xylulose-5-phosphate synthase [EC:2.2.1.7]	|Metabolism; Lipid Metabolism; Biosynthesis of steroids[PATH:ko00100-Map:ko00100];|
	contig08992	246	46.75	gb|AAS94123.1|	93	164	3e-39	putative 1-deoxy-D-xylulose 5-phosphate synthase [Hevea brasiliensis]	sp|O78328|DXS_CAPAN	86	154	1e-37	Probable 1-deoxy-D-xylulose-5-phosphate synthase, chloroplastic OS=Capsicum annuum GN=TKT2 PE=2 SV=1	ppp:PHYPADRAFT_137710	85	153	3e-36	hypothetical protein
	FXAT9O006HCIR7	467	38.54	gb|EEF48318.1|	55	125	1e-27	1-deoxyxylulose-5-phosphate synthase, putative [Ricinus communis]						ath:AT5G11380	41	69.3	6e-11	DXPS3; DXPS3 (1-DEOXY-D-XYLULOSE 5-PHOSPHATE SYNTHASE 3) ; K01662 1-deoxy-D-xylulose-5-phosphate synthase [EC:2.2.1.7]	|Metabolism; Lipid Metabolism; Biosynthesis of steroids[PATH:ko00100-Map:ko00100];|
	FXAT9O006HBLYX	434	44.93	gb|EEF48318.1|	83	210	2e-56	1-deoxyxylulose-5-phosphate synthase, putative [Ricinus communis]	sp|O78328|DXS_CAPAN	57	135	8e-34	Probable 1-deoxy-D-xylulose-5-phosphate synthase, chloroplastic OS=Capsicum annuum GN=TKT2 PE=2 SV=1	ath:AT5G11380	73	182	2e-48	DXPS3; DXPS3 (1-DEOXY-D-XYLULOSE 5-PHOSPHATE SYNTHASE 3) ; K01662 1-deoxy-D-xylulose-5-phosphate synthase [EC:2.2.1.7]	|Metabolism; Lipid Metabolism; Biosynthesis of steroids[PATH:ko00100-Map:ko00100];|
1.1.1.267	contig03769	1826	44.09	gb|ABD92702.1|	88	846	0	1-deoxy-D-xylulose 5-phosphate reductoisomerase [Hevea brasiliensis] gb|ABF18928.1| putative 1-deoxy-D-xylulose 5-phosphate reductoisomerase [Hevea brasiliensis]	sp|Q9XFS9|DXR_ARATH	84	801	0	1-deoxy-D-xylulose 5-phosphate reductoisomerase, chloroplastic OS=Arabidopsis thaliana GN=DXR PE=2 SV=2	ath:AT5G62790	84	801	0	DXR; DXR (1-DEOXY-D-XYLULOSE 5-PHOSPHATE REDUCTOISOMERASE) ; K00099 1-deoxy-D-xylulose-5-phosphate reductoisomerase [EC:1.1.1.267]	|Metabolism; Lipid Metabolism; Biosynthesis of steroids[PATH:ko00100-Map:ko00100];|
2.7.1.148	FXAT9O006G9KUU	414	36.47	gb|ABM89225.1|	55	105	2e-21	4-diphosphocytidyl-2-C-methyl-D-erythritol kinase [Picrorhiza kurrooa]	sp|P93841|ISPE_SOLLC	48	92.8	5e-19	4-diphosphocytidyl-2-C-methyl-D-erythritol kinase, chloroplastic/chromoplastic (Fragment) OS=Solanum lycopersicum GN=ISPE PE=1 SV=1	ath:AT2G26930	48	86.3	4e-16	ATCDPMEK; ATCDPMEK (PIGMENT DEFECTIVE 277); 4-(cytidine 5'-diphospho)-2-C-methyl-D-erythritol kinase ; K00919 4-diphosphocytidyl-2-C-methyl-D-erythritol kinase [EC:2.7.1.148]	|Metabolism; Lipid Metabolism; Biosynthesis of steroids[PATH:ko00100-Map:ko00100];|
	FXAT9O006HK6RY	164	36.59	gb|ABP96842.1|	96	105	1e-21	4-diphosphocytidyl-2-C-methyl-D-erythritol kinase [Salvia miltiorrhiza]	sp|P93841|ISPE_SOLLC	94	103	3e-22	4-diphosphocytidyl-2-C-methyl-D-erythritol kinase, chloroplastic/chromoplastic (Fragment) OS=Solanum lycopersicum GN=ISPE PE=1 SV=1	osa:4327968	92	101	1e-20	Os01g0802100; hypothetical protein ; K00919 4-diphosphocytidyl-2-C-methyl-D-erythritol kinase [EC:2.7.1.148]	|Metabolism; Lipid Metabolism; Biosynthesis of steroids[PATH:ko00100-Map:ko00100];|
	FXAT9O006GQ9AZ	453	41.28	gb|ABB88838.3|	50	103	4e-21	4-diphosphocytidyl-2-C-methyl-D-erythritol kinase [Stevia rebaudiana]	sp|P93841|ISPE_SOLLC	52	102	6e-22	4-diphosphocytidyl-2-C-methyl-D-erythritol kinase, chloroplastic/chromoplastic (Fragment) OS=Solanum lycopersicum GN=ISPE PE=1 SV=1	ath:AT2G26930	48	100	2e-20	ATCDPMEK; ATCDPMEK (PIGMENT DEFECTIVE 277); 4-(cytidine 5'-diphospho)-2-C-methyl-D-erythritol kinase ; K00919 4-diphosphocytidyl-2-C-methyl-D-erythritol kinase [EC:2.7.1.148]	|Metabolism; Lipid Metabolism; Biosynthesis of steroids[PATH:ko00100-Map:ko00100];|
4.6.1.12	FXAT9O006GXN42	414	52.9	gb|ABG23395.1|	88	171	2e-41	2C-methyl-D-erythritol 2,4-cyclodiphosphate synthase [Stevia rebaudiana]	sp|Q9M4W3|ISPF_CATRO	89	169	4e-42	2-C-methyl-D-erythritol 2,4-cyclodiphosphate synthase, chloroplastic OS=Catharanthus roseus GN=ISPF PE=2 SV=1	osa:4330320	84	158	9e-38	Os02g0680600; hypothetical protein ; K01770 2-C-methyl-D-erythritol 2,4-cyclodiphosphate synthase [EC:4.6.1.12]	|Metabolism; Lipid Metabolism; Biosynthesis of steroids[PATH:ko00100-Map:ko00100];|
1.17.7.1	contig01529	1004	42.23	ref|XP_002285130.1|	82	252	1e-121	PREDICTED: hypothetical protein [Vitis vinifera] emb|CAO21841.1| unnamed protein product [Vitis vinifera]	sp|Q6MD85|ISPG_PARUW	45	114	6e-43	4-hydroxy-3-methylbut-2-en-1-yl diphosphate synthase OS=Protochlamydia amoebophila (strain UWE25) GN=ispG PE=3 SV=1	osa:4329911	73	221	1e-109	Os02g0603800; hypothetical protein ; K03526 4-hydroxy-3-methylbut-2-en-1-yl diphosphate synthase [EC:1.17.4.3]	|Metabolism; Lipid Metabolism; Biosynthesis of steroids[PATH:ko00100-Map:ko00100];|
	contig01538	960	44.9	ref|XP_002285130.1|	86	552	1e-155	PREDICTED: hypothetical protein [Vitis vinifera] emb|CAO21841.1| unnamed protein product [Vitis vinifera]	sp|Q6MD85|ISPG_PARUW	66	356	4e-98	4-hydroxy-3-methylbut-2-en-1-yl diphosphate synthase OS=Protochlamydia amoebophila (strain UWE25) GN=ispG PE=3 SV=1	osa:4329911	84	531	1e-149	Os02g0603800; hypothetical protein ; K03526 4-hydroxy-3-methylbut-2-en-1-yl diphosphate synthase [EC:1.17.4.3]	|Metabolism; Lipid Metabolism; Biosynthesis of steroids[PATH:ko00100-Map:ko00100];|
	contig07720	377	46.68	gb|AAO24774.1|	65	89.4	7e-24	GCPE protein [Catharanthus roseus]
1.17.1.2	contig05832	1432	42.74	ref|XP_002284659.1|	89	390	0	PREDICTED: hypothetical protein [Vitis vinifera] emb|CAO47671.1| unnamed protein product [Vitis vinifera]	sp|B1WTZ2|ISPH_CYAA5	71	296	1e-135	4-hydroxy-3-methylbut-2-enyl diphosphate reductase OS=Cyanothece sp. (strain ATCC 51142) GN=ispH PE=3 SV=1	ath:AT4G34350	86	382	0	CLB6; CLB6 (CHLOROPLAST BIOGENESIS 6); 4-hydroxy-3-methylbut-2-en-1-yl diphosphate reductase ; K03527 4-hydroxy-3-methylbut-2-enyl diphosphate reductase [EC:1.17.1.2]	|Metabolism; Lipid Metabolism; Biosynthesis of steroids[PATH:ko00100-Map:ko00100];|
5.3.3.2	contig04140	140	47.86	gb|ABI13583.1|	100	99.8	8e-20	plastid isopentenyl diphosphate isomerase [Camptotheca acuminata]	sp|O48965|IDI2_CAMAC	100	99.8	4e-21	Isopentenyl-diphosphate Delta-isomerase II OS=Camptotheca acuminata GN=IPI2 PE=2 SV=1	osa:4343523	97	97.8	1e-19	Os07g0546000; hypothetical protein ; K01823 isopentenyl-diphosphate delta-isomerase [EC:5.3.3.2]	|Metabolism; Biosynthesis of Secondary Metabolites; Terpenoidbiosynthesis [PATH:ko00900-Map:ko00900];|Metabolism; Lipid Metabolism; Biosynthesis of steroids[PATH:ko00100-Map:ko00100];|
	contig04143	585	44.1	gb|ABI13583.1|	78	202	1e-50	plastid isopentenyl diphosphate isomerase [Camptotheca acuminata]	sp|O48965|IDI2_CAMAC	78	201	3e-51	Isopentenyl-diphosphate Delta-isomerase II OS=Camptotheca acuminata GN=IPI2 PE=2 SV=1	ath:AT5G16440	96	113	6e-24	IPP1; IPP1 (ISOPENTENYL DIPHOSPHATE ISOMERASE 1); isopentenyl-diphosphate delta-isomerase ; K01823 isopentenyl-diphosphate delta-isomerase [EC:5.3.3.2]	|Metabolism; Biosynthesis of Secondary Metabolites; Terpenoidbiosynthesis [PATH:ko00900-Map:ko00900];|Metabolism; Lipid Metabolism; Biosynthesis of steroids[PATH:ko00100-Map:ko00100];|
2.5.1.10	contig03584	903	51.16	gb|ABQ53935.1|	74	387	1e-106	geranylgeranyl pyrophosphate synthase [Nicotiana attenuata]	sp|P80042|GGPPS_CAPAN	67	354	5e-97	Geranylgeranyl pyrophosphate synthetase, chloroplastic OS=Capsicum annuum GN=GGPS1 PE=3 SV=1	ath:AT4G36810	69	325	2e-87	GGPS1; GGPS1 (GERANYLGERANYL PYROPHOSPHATE SYNTHASE 1); farnesyltranstransferase ; K00787 dimethylallyltranstransferase [EC:2.5.1.1]; K00795 geranyltranstransferase [EC:2.5.1.10]; K00804 geranylgeranyl pyrophosphate synthetase [EC:2.5.1.29]	|Metabolism; Biosynthesis of Secondary Metabolites; Terpenoidbiosynthesis [PATH:ko00900-Map:ko00900];|Metabolism; Lipid Metabolism; Biosynthesis of steroids[PATH:ko00100-Map:ko00100];|
	contig07352	412	47.09	sp|Q42698|GGPPS_CATRO	77	196	2e-49	RecName: Full=Geranylgeranyl pyrophosphate synthetase, chloroplastic; Short=GGPP synthetase; Short=GGPS; Includes: RecName: Full=Dimethylallyltranstransferase; Includes: RecName: Full=Geranyltranstransferase; Includes: RecName: Full=Farnesyltranstransferase; Flags: Precursor emb|CAA63486.1| geranylgeranyl pyrophosphate synthase [Catharanthus roseus]	sp|Q42698|GGPPS_CATRO	77	196	1e-50	Geranylgeranyl pyrophosphate synthetase, chloroplastic OS=Catharanthus roseus GN=GGPS1 PE=3 SV=1	ath:AT4G36810	68	176	9e-44	GGPS1; GGPS1 (GERANYLGERANYL PYROPHOSPHATE SYNTHASE 1); farnesyltranstransferase ; K00787 dimethylallyltranstransferase [EC:2.5.1.1]; K00795 geranyltranstransferase [EC:2.5.1.10]; K00804 geranylgeranyl pyrophosphate synthetase [EC:2.5.1.29]	|Metabolism; Biosynthesis of Secondary Metabolites; Terpenoidbiosynthesis [PATH:ko00900-Map:ko00900];|Metabolism; Lipid Metabolism; Biosynthesis of steroids[PATH:ko00100-Map:ko00100];|
	FXAT9O006HEXI5	490	42.86	gb|AAK63847.1|AF384040_1	92	166	1e-80	farnesyl diphosphate synthase [Mentha x piperita]	sp|P49352|FPPS2_LUPAL	90	160	3e-79	Farnesyl pyrophosphate synthetase 2 OS=Lupinus albus GN=FPS2 PE=2 SV=1	ath:AT4G17190	83	148	2e-71	FPS2; FPS2 (FARNESYL DIPHOSPHATE SYNTHASE 2); dimethylallyltranstransferase/ geranyltranstransferase ; K00787 dimethylallyltranstransferase [EC:2.5.1.1]; K00795 geranyltranstransferase [EC:2.5.1.10]	|Metabolism; Biosynthesis of Secondary Metabolites; Terpenoidbiosynthesis [PATH:ko00900-Map:ko00900];|Metabolism; Lipid Metabolism; Biosynthesis of steroids[PATH:ko00100-Map:ko00100];|
	FXAT9O006G7ML1	420	39.05	dbj|BAF98302.1|	90	129	1e-28	geranylgeranyl-diphosphate synthase [Hevea brasiliensis]	sp|Q94ID7|GGPPS_HEVBR	88	127	2e-29	Geranylgeranyl pyrophosphate synthetase, chloroplastic OS=Hevea brasiliensis GN=GGPS PE=1 SV=1	ath:AT4G36810	82	122	6e-27	GGPS1; GGPS1 (GERANYLGERANYL PYROPHOSPHATE SYNTHASE 1); farnesyltranstransferase ; K00787 dimethylallyltranstransferase [EC:2.5.1.1]; K00795 geranyltranstransferase [EC:2.5.1.10]; K00804 geranylgeranyl pyrophosphate synthetase [EC:2.5.1.29]	|Metabolism; Biosynthesis of Secondary Metabolites; Terpenoidbiosynthesis [PATH:ko00900-Map:ko00900];|Metabolism; Lipid Metabolism; Biosynthesis of steroids[PATH:ko00100-Map:ko00100];|
	FXAT9O006HKOIF	112	41.07	gb|ACN40171.1|	88	70.5	5e-11	unknown [Picea sitchensis]	sp|O64905|FPPS_HELAN	88	70.1	4e-12	Farnesyl pyrophosphate synthetase OS=Helianthus annuus GN=FPS1 PE=2 SV=1
1.14.14.1	FXAT9O006GXSI6	500	45	ref|XP_002303546.1|	58	148	2e-34	cytochrome P450 [Populus trichocarpa] gb|EEE78525.1| cytochrome P450 [Populus trichocarpa]	sp|O23976|C76B1_HELTU	47	113	5e-25	7-ethoxycoumarin O-deethylase OS=Helianthus tuberosus GN=CYP76B1 PE=1 SV=1	osa:4348175	48	112	3e-24	Os10g0167200; hypothetical protein
1.-.-.-	contig01316	1426	46.63	gb|AAQ20892.1|	72	544	1e-153	10-hydroxygeraniol oxidoreductase [Camptotheca acuminata]	sp|Q9ZRF1|MTDH_FRAAN	71	523	1e-148	Probable mannitol dehydrogenase OS=Fragaria ananassa GN=CAD PE=2 SV=1	ath:AT4G37990	67	480	1e-134	ELI3-2; ELI3-2 (ELICITOR-ACTIVATED GENE 3)
	contig06183	306	43.79	emb|CAO23068.1|	80	130	3e-34	unnamed protein product [Vitis vinifera]	sp|Q9ZRF1|MTDH_FRAAN	77	122	2e-33	Probable mannitol dehydrogenase OS=Fragaria ananassa GN=CAD PE=2 SV=1	ath:AT4G37990	67	104	3e-25	ELI3-2; ELI3-2 (ELICITOR-ACTIVATED GENE 3)
	contig06417	330	46.67	ref|XP_002266559.1|	88	192	9e-48	PREDICTED: hypothetical protein, partial [Vitis vinifera]	sp|Q9ZRF1|MTDH_FRAAN	85	186	4e-47	Probable mannitol dehydrogenase OS=Fragaria ananassa GN=CAD PE=2 SV=1	ath:AT4G37990	74	157	2e-37	ELI3-2; ELI3-2 (ELICITOR-ACTIVATED GENE 3)
1.3.3.9	contig00661	2055	42.53	sp|Q05047|C72A1_CATRO	63	729	0	RecName: Full=Secologanin synthase; Short=SLS; AltName: Full=Cytochrome P450 72A1; AltName: Full=CYPLXXII gb|AAA33106.1| cytochrome P-450 protein [Catharanthus roseus] prf||1909351A cytochrome P450	sp|Q05047|C72A1_CATRO	63	729	0	Secologanin synthase OS=Catharanthus roseus GN=CYP72A1 PE=2 SV=1	ath:AT3G14680	51	549	1e-154	CYP72A14; CYP72A14 (cytochrome P450, family 72, subfamily A, polypeptide 14); oxygen binding
	contig01536	422	38.39	ref|XP_002265676.1|	75	209	9e-53	PREDICTED: hypothetical protein [Vitis vinifera]	sp|Q05047|C72A1_CATRO	56	164	2e-40	Secologanin synthase OS=Catharanthus roseus GN=CYP72A1 PE=2 SV=1	ath:AT3G14620	60	164	2e-39	CYP72A8; CYP72A8 (cytochrome P450, family 72, subfamily A, polypeptide 8); oxygen binding
	contig01540	495	39.19	ref|XP_002265676.1|	68	115	9e-51	PREDICTED: hypothetical protein [Vitis vinifera]	sp|Q05047|C72A1_CATRO	67	109	2e-42	Secologanin synthase OS=Catharanthus roseus GN=CYP72A1 PE=2 SV=1	osa:4326659	64	106	1e-44	Os01g0627800; hypothetical protein
	contig01903	373	40.21	ref|XP_002316010.1|	61	169	6e-41	cytochrome P450 [Populus trichocarpa] gb|EEF02181.1| cytochrome P450 [Populus trichocarpa]	sp|Q05047|C72A1_CATRO	38	92.4	7e-19	Secologanin synthase OS=Catharanthus roseus GN=CYP72A1 PE=2 SV=1	ath:AT2G26710	37	96.7	3e-19	BAS1/CYP734A1; BAS1/CYP734A1 (PHYB ACTIVATION TAGGED SUPPRESSOR 1); oxygen binding / steroid hydroxylase
	contig02128	916	39.08	gb|ABC69414.1|	60	271	3e-99	CYP72A57 [Nicotiana tabacum]	sp|Q05047|C72A1_CATRO	48	201	1e-72	Secologanin synthase OS=Catharanthus roseus GN=CYP72A1 PE=2 SV=1	ath:AT3G14660	50	229	2e-77	CYP72A13; CYP72A13 (cytochrome P450, family 72, subfamily A, polypeptide 13); oxygen binding
	contig02902	1941	43.74	gb|AAA17732.1|	67	734	0	cytochrome P450 [Catharanthus roseus]	sp|Q05047|C72A1_CATRO	67	732	0	Secologanin synthase OS=Catharanthus roseus GN=CYP72A1 PE=2 SV=1	ath:AT3G14690	54	561	1e-158	CYP72A15; CYP72A15 (cytochrome P450, family 72, subfamily A, polypeptide 15); oxygen binding
	contig07956	303	40.92	gb|ABC59078.1|	57	89	1e-20	cytochrome P450 monooxygenase CYP72A59 [Medicago truncatula]	sp|Q05047|C72A1_CATRO	56	62.4	1e-12	Secologanin synthase OS=Catharanthus roseus GN=CYP72A1 PE=2 SV=1	ath:AT3G14660	52	90.9	2e-17	CYP72A13; CYP72A13 (cytochrome P450, family 72, subfamily A, polypeptide 13); oxygen binding
	FXAT9O006G8RH9	394	42.89	ref|XP_002334834.1|	68	127	5e-28	cytochrome P450 [Populus trichocarpa] gb|EEF12292.1| cytochrome P450 [Populus trichocarpa]	sp|Q05047|C72A1_CATRO	52	106	4e-23	Secologanin synthase OS=Catharanthus roseus GN=CYP72A1 PE=2 SV=1	ath:AT3G14680	67	123	2e-27	CYP72A14; CYP72A14 (cytochrome P450, family 72, subfamily A, polypeptide 14); oxygen binding
	FXAT9O006HIVXN	491	37.27	gb|ABC69389.1|	64	105	3e-38	CYP72A52v1 [Nicotiana tabacum]	sp|Q05047|C72A1_CATRO	59	103	9e-35	Secologanin synthase OS=Catharanthus roseus GN=CYP72A1 PE=2 SV=1	osa:4324603	49	105	6e-22	Os01g0602200; hypothetical protein
	FXAT9O006GZ0LG	466	36.91	ref|XP_002265455.1|	78	145	1e-33	PREDICTED: hypothetical protein isoform 1 [Vitis vinifera] emb|CAO62605.1| unnamed protein product [Vitis vinifera]	sp|Q05047|C72A1_CATRO	62	124	2e-28	Secologanin synthase OS=Catharanthus roseus GN=CYP72A1 PE=2 SV=1	ath:AT3G14610	69	130	2e-29	CYP72A7; CYP72A7 (cytochrome P450, family 72, subfamily A, polypeptide 7); oxygen binding
	FXAT9O006G6ISW	442	43.67	ref|XP_002263609.1|	80	243	6e-63	PREDICTED: hypothetical protein [Vitis vinifera] emb|CAO16049.1| unnamed protein product [Vitis vinifera]	sp|Q05047|C72A1_CATRO	60	197	2e-50	Secologanin synthase OS=Catharanthus roseus GN=CYP72A1 PE=2 SV=1	ath:AT3G14610	71	217	1e-55	CYP72A7; CYP72A7 (cytochrome P450, family 72, subfamily A, polypeptide 7); oxygen binding
	FXAT9O006HIS44	455	41.98	ref|XP_002316010.1|	71	134	3e-30	cytochrome P450 [Populus trichocarpa] gb|EEF02181.1| cytochrome P450 [Populus trichocarpa]	sp|Q05047|C72A1_CATRO	49	89	1e-17	Secologanin synthase OS=Catharanthus roseus GN=CYP72A1 PE=2 SV=1	osa:4324604	59	109	5e-23	Os01g0602400; hypothetical protein
	FXAT9O006HK0MG	485	41.44	sp|Q05047|C72A1_CATRO	32	88.6	2e-16	RecName: Full=Secologanin synthase; Short=SLS; AltName: Full=Cytochrome P450 72A1; AltName: Full=CYPLXXII gb|AAA33106.1| cytochrome P-450 protein [Catharanthus roseus] prf||1909351A cytochrome P450	sp|Q05047|C72A1_CATRO	32	88.6	2e-17	Secologanin synthase OS=Catharanthus roseus GN=CYP72A1 PE=2 SV=1
	FXAT9O006G8IDN	475	40.42	gb|ABC68405.1|	56	178	1e-43	cytochrome P450 monooxygenase CYP72A68 [Glycine max]	sp|Q05047|C72A1_CATRO	52	171	2e-42	Secologanin synthase OS=Catharanthus roseus GN=CYP72A1 PE=2 SV=1	osa:4326660	45	146	3e-34	Os01g0627900; hypothetical protein
	FXAT9O006GZDED	415	43.61	emb|CAO68418.1|	63	102	4e-30	unnamed protein product [Vitis vinifera]	sp|Q05047|C72A1_CATRO	52	78.6	5e-20	Secologanin synthase OS=Catharanthus roseus GN=CYP72A1 PE=2 SV=1	ath:AT1G17060	52	84.3	8e-22	CYP72C1; CYP72C1 (cytochrome P450, family 72, subfamily C, polypeptide 1); oxygen binding
	FXAT9O006GZ4SY	457	39.82	gb|EEF50706.1|	66	82	5e-31	cytochrome P450, putative [Ricinus communis]	sp|Q05047|C72A1_CATRO	50	75.1	1e-13	Secologanin synthase OS=Catharanthus roseus GN=CYP72A1 PE=2 SV=1	osa:4340370	42	58.9	6e-16	Os06g0191800; hypothetical protein
	FXAT9O006GW8Y6	450	41.56	ref|XP_002333744.1|	54	104	5e-29	cytochrome P450 [Populus trichocarpa] gb|EEE76750.1| cytochrome P450 [Populus trichocarpa]	sp|Q05047|C72A1_CATRO	36	76.3	6e-14	Secologanin synthase OS=Catharanthus roseus GN=CYP72A1 PE=2 SV=1	ath:AT3G14680	46	94	7e-25	CYP72A14; CYP72A14 (cytochrome P450, family 72, subfamily A, polypeptide 14); oxygen binding
4.2.1.20	FXAT9O006HAT0G	426	46.01	gb|ABI84259.1|	86	106	2e-30	tryptophan synthase alpha chain [Arachis hypogaea]	sp|P77960|TRPA_SYNY3	79	99	8e-21	Tryptophan synthase alpha chain OS=Synechocystis sp. (strain PCC 6803) GN=trpA PE=3 SV=1	ath:AT4G02610	83	103	3e-24	tryptophan synthase, alpha subunit, putative ; K01695 tryptophan synthase alpha chain [EC:4.2.1.20]	|Environmental Information Processing; Signal Transduction;Two-component system [PATH:ko02020-Map:ko02020];|Metabolism; Amino Acid Metabolism; Phenylalanine, tyrosine andtryptophan biosynthesis [PATH:ko00400-Map:ko00400];|
	FXAT9O006G0I14	421	47.03	sp|O50046|TRPB_CAMAC	100	180	2e-56	RecName: Full=Tryptophan synthase beta chain 2, chloroplastic; Flags: Precursor gb|AAB97087.1| tryptophan synthase beta subunit [Camptotheca acuminata] gb|AAB97526.1| tryptophan synthase beta [Camptotheca acuminata]	sp|O50046|TRPB_CAMAC	100	180	2e-57	Tryptophan synthase beta chain 2, chloroplastic OS=Camptotheca acuminata GN=TSB PE=2 SV=1	ath:AT4G27070	84	151	1e-47	TSB2; TSB2 (TRYPTOPHAN SYNTHASE BETA-SUBUNIT); tryptophan synthase ; K01696 tryptophan synthase beta chain [EC:4.2.1.20]	|Environmental Information Processing; Signal Transduction;Two-component system [PATH:ko02020-Map:ko02020];|Metabolism; Amino Acid Metabolism; Phenylalanine, tyrosine andtryptophan biosynthesis [PATH:ko00400-Map:ko00400];|
	FXAT9O006G56QZ	456	46.49	sp|O50046|TRPB_CAMAC	99	258	3e-76	RecName: Full=Tryptophan synthase beta chain 2, chloroplastic; Flags: Precursor gb|AAB97087.1| tryptophan synthase beta subunit [Camptotheca acuminata] gb|AAB97526.1| tryptophan synthase beta [Camptotheca acuminata]	sp|O50046|TRPB_CAMAC	99	258	2e-77	Tryptophan synthase beta chain 2, chloroplastic OS=Camptotheca acuminata GN=TSB PE=2 SV=1	ath:AT4G27070	94	250	7e-74	TSB2; TSB2 (TRYPTOPHAN SYNTHASE BETA-SUBUNIT); tryptophan synthase ; K01696 tryptophan synthase beta chain [EC:4.2.1.20]	|Environmental Information Processing; Signal Transduction;Two-component system [PATH:ko02020-Map:ko02020];|Metabolism; Amino Acid Metabolism; Phenylalanine, tyrosine andtryptophan biosynthesis [PATH:ko00400-Map:ko00400];|
	FXAT9O006G7VY7	384	44.01	ref|XP_002329254.1|	74	189	8e-47	predicted protein [Populus trichocarpa] gb|EEF07839.1| predicted protein [Populus trichocarpa]	sp|O29028|TRPB2_ARCFU	55	133	3e-31	Tryptophan synthase beta chain 2 OS=Archaeoglobus fulgidus GN=trpB2 PE=3 SV=1	ath:AT5G38530	62	161	8e-39	tryptophan synthase-related ; K06001 tryptophan synthase beta chain [EC:4.2.1.20]	|Metabolism; Amino Acid Metabolism; Phenylalanine, tyrosine andtryptophan biosynthesis [PATH:ko00400-Map:ko00400];|
4.1.1.28	FXAT9O006HIRJA	151	37.75	ref|XP_002301839.1|	81	82.4	3e-15	predicted protein [Populus trichocarpa] gb|EEE81112.1| predicted protein [Populus trichocarpa]	sp|Q7XHL3|TYDC1_ORYSJ	77	78.2	1e-14	Tyrosine decarboxylase 1 OS=Oryza sativa subsp. japonica GN=Os07g0437500 PE=2 SV=1	osa:4343080	77	78.2	1e-13	Os07g0437500; hypothetical protein ; K01592 tyrosine decarboxylase [EC:4.1.1.25]	|Metabolism; Amino Acid Metabolism; Tyrosine metabolism[PATH:ko00350-Map:ko00350];|Metabolism; Biosynthesis of Secondary Metabolites; Alkaloidbiosynthesis I [PATH:ko00950-Map:ko00950];|
4.3.3.2	contig03632	783	46.36	emb|CAN59852.1|	48	228	5e-58	hypothetical protein [Vitis vinifera]	sp|P68175|STSY_RAUSE	41	200	9e-51	Strictosidine synthase OS=Rauvolfia serpentina GN=STR1 PE=1 SV=1	ath:AT1G74020	41	189	1e-46	SS2; SS2 (STRICTOSIDINE SYNTHASE 2); strictosidine synthase ; K01757 strictosidine synthase [EC:4.3.3.2]	|Metabolism; Biosynthesis of Secondary Metabolites; Indole and ipecacalkaloid biosynthesis [PATH:ko00901-Map:ko00901];|Metabolism; Biosynthesis of Secondary Metabolites; Terpenoidbiosynthesis [PATH:ko00900-Map:ko00900];|
	FXAT9O006GW1TO	460	51.3	gb|EEF29791.1|	66	142	2e-44	strictosidine synthase, putative [Ricinus communis]	sp|P94111|STS1_ARATH	44	58.5	2e-16	Strictosidine synthase 1 OS=Arabidopsis thaliana GN=SS1 PE=2 SV=2	ath:AT3G57030	66	120	5e-38	strictosidine synthase family protein
	FXAT9O006GTHS8	316	49.05	gb|EEF40682.1|	65	149	1e-34	Adipocyte plasma membrane-associated protein, putative [Ricinus communis]						ath:AT3G51420	53	123	3e-27	strictosidine synthase family protein
	FXAT9O006GXZ81	482	52.7	ref|XP_002267804.1|	60	167	2e-40	PREDICTED: hypothetical protein [Vitis vinifera]						ath:AT3G51450	50	124	2e-27	strictosidine synthase family protein
	FXAT9O006GV12K	492	46.75	ref|XP_002274271.1|	60	196	8e-49	PREDICTED: hypothetical protein [Vitis vinifera]	sp|P68175|STSY_RAUSE	43	147	2e-35	Strictosidine synthase OS=Rauvolfia serpentina GN=STR1 PE=1 SV=1	ath:AT3G57030	49	155	9e-37	strictosidine synthase family protein
	FXAT9O006HLC78	310	46.45	ref|XP_002278103.1|	66	140	4e-32	PREDICTED: hypothetical protein isoform 2 [Vitis vinifera]						ath:AT1G08470	58	125	5e-28	strictosidine synthase family protein
