# Supplementary material for: Pyrosequencing of the Camptotheca acuminata transcriptome reveals putative genes involved in camptothecin biosynthesis and transport
Source: BMC Genomics. 2011 Oct 30;12:533. doi: 10.1186/1471-2164-12-533 (PMC3229617; doi:10.1186/1471-2164-12-533)
Supplement: Additional file 6 — Transcripts of CYP450s discovered in this dataset. Excel document of all the discovered transcripts of cytochrome P450. [file 1471-2164-12-533-S6.XLS]

## Sheet: Sheet1
No. of unigenes	Annotation against Swissprot databasse
FXAT9O006G0ASF	Cytochrome P450 716B2 OS=Picea sitchensis GN=CYP716B2 PE=2 SV=1
FXAT9O006G0GFD	Cytochrome P450 90C1 OS=Arabidopsis thaliana GN=ROT3 PE=2 SV=3
FXAT9O006G0J13	Cytochrome P450 71A3 (Fragment) OS=Solanum melongena GN=CYP71A3 PE=2 SV=1
FXAT9O006G0OXA	Cytochrome P450 76C1 OS=Arabidopsis thaliana GN=CYP76C1 PE=2 SV=1
FXAT9O006G0QN0	Cytochrome P450 98A2 OS=Glycine max GN=CYP98A2 PE=2 SV=1
FXAT9O006G1MAT	Cytochrome P450 716B2 OS=Picea sitchensis GN=CYP716B2 PE=2 SV=1
FXAT9O006G2WHB	Cytochrome P450 71D10 OS=Glycine max GN=CYP71D10 PE=2 SV=1
FXAT9O006G3FW7	Cytochrome P450 81D1 OS=Arabidopsis thaliana GN=CYP81D1 PE=2 SV=1
FXAT9O006G3G2F	Cytochrome P450 86A1 OS=Arabidopsis thaliana GN=CYP86A1 PE=1 SV=2
FXAT9O006G3KFO	Isoflavone 2'-hydroxylase OS=Glycyrrhiza echinata GN=CYP81E1 PE=1 SV=2
FXAT9O006G3PTZ	Cytochrome P450 71B27 OS=Arabidopsis thaliana GN=CYP71B27 PE=2 SV=2
FXAT9O006G3ZG1	Cytochrome P450 78A3 OS=Glycine max GN=CYP78A3 PE=2 SV=1
FXAT9O006G4MG9	Obtusifoliol 14-alpha demethylase (Fragment) OS=Triticum aestivum GN=CYP51 PE=2 SV=1
FXAT9O006G57KJ	Cytochrome P450 97B2 OS=Glycine max GN=CYP97B2 PE=2 SV=1
FXAT9O006G6ISW	Secologanin synthase OS=Catharanthus roseus GN=CYP72A1 PE=2 SV=1
FXAT9O006G6LTD	Cytochrome P450 94A1 OS=Vicia sativa GN=CYP94A1 PE=2 SV=2
FXAT9O006G7MF2	Cytochrome P450 71A8 OS=Mentha piperita GN=CYP71A8 PE=3 SV=1
FXAT9O006G80A4	Cytochrome P450 90B1 OS=Arabidopsis thaliana GN=CYP90B1 PE=1 SV=1
FXAT9O006G80PS	Cytochrome P450 4c21 OS=Blattella germanica GN=CYP4C21 PE=2 SV=1
FXAT9O006G8IDN	Secologanin synthase OS=Catharanthus roseus GN=CYP72A1 PE=2 SV=1
FXAT9O006G8NK9	(S)-N-methylcoclaurine 3'-hydroxylase isozyme 1 (Fragment) OS=Eschscholzia californica GN=CYP80B1 PE=2 SV=1
FXAT9O006G8RH9	Secologanin synthase OS=Catharanthus roseus GN=CYP72A1 PE=2 SV=1
FXAT9O006G8VX7	Cytochrome P450 724B1 OS=Oryza sativa subsp. japonica GN=CYP724B1 PE=1 SV=1
FXAT9O006G9LTF	7-ethoxycoumarin O-deethylase OS=Helianthus tuberosus GN=CYP76B1 PE=1 SV=1
FXAT9O006G9OEV	Cytochrome P450 704C1 OS=Pinus taeda GN=CYP704C1 PE=2 SV=1
FXAT9O006GQ52W	Cytochrome P450 78A3 OS=Glycine max GN=CYP78A3 PE=2 SV=1
FXAT9O006GRIYW	Flavonoid 3'-monooxygenase OS=Petunia hybrida GN=CYP75B2 PE=2 SV=1
FXAT9O006GSWLH	Trans-cinnamate 4-monooxygenase OS=Catharanthus roseus GN=CYP73A4 PE=2 SV=1
FXAT9O006GTQEA	Cytochrome P450 71A6 (Fragment) OS=Nepeta racemosa GN=CYP71A6 PE=2 SV=1
FXAT9O006GTQTW	Cytochrome P450 71B34 OS=Arabidopsis thaliana GN=CYP71B34 PE=2 SV=1
FXAT9O006GW27E	Cytochrome P450 86A2 OS=Arabidopsis thaliana GN=CYP86A2 PE=2 SV=1
FXAT9O006GW8Y6	Secologanin synthase OS=Catharanthus roseus GN=CYP72A1 PE=2 SV=1
FXAT9O006GWCU5	Cytochrome P450 82A4 OS=Glycine max GN=CYP82A4 PE=2 SV=1
FXAT9O006GWM6B	Cytochrome P450 716B2 OS=Picea sitchensis GN=CYP716B2 PE=2 SV=1
FXAT9O006GWUFE	Cytochrome P450 750A1 OS=Pinus taeda GN=CYP750A1 PE=2 SV=1
FXAT9O006GXSI6	7-ethoxycoumarin O-deethylase OS=Helianthus tuberosus GN=CYP76B1 PE=1 SV=1
FXAT9O006GXTUF	Allene oxide synthase, chloroplastic OS=Linum usitatissimum GN=CYP74A PE=1 SV=1
FXAT9O006GYH0D	Cytochrome P450 716B2 OS=Picea sitchensis GN=CYP716B2 PE=2 SV=1
FXAT9O006GZ0LG	Secologanin synthase OS=Catharanthus roseus GN=CYP72A1 PE=2 SV=1
FXAT9O006GZ4SY	Secologanin synthase OS=Catharanthus roseus GN=CYP72A1 PE=2 SV=1
FXAT9O006GZDED	Secologanin synthase OS=Catharanthus roseus GN=CYP72A1 PE=2 SV=1
FXAT9O006HB0NX	Cytochrome P450 704C1 OS=Pinus taeda GN=CYP704C1 PE=2 SV=1
FXAT9O006HBDBI	Cytochrome P450 84A1 OS=Arabidopsis thaliana GN=CYP84A1 PE=2 SV=1
FXAT9O006HBLOG	Cytochrome P450 84A1 OS=Arabidopsis thaliana GN=CYP84A1 PE=2 SV=1
FXAT9O006HC9T3	Obtusifoliol 14-alpha demethylase OS=Sorghum bicolor GN=CYP51 PE=1 SV=1
FXAT9O006HCGEW	Cytochrome P450 81F1 OS=Arabidopsis thaliana GN=CYP81F1 PE=2 SV=2
FXAT9O006HDN9T	Cytochrome P450 90B1 OS=Arabidopsis thaliana GN=CYP90B1 PE=1 SV=1
FXAT9O006HDYQ6	Cytochrome P450 98A2 OS=Glycine max GN=CYP98A2 PE=2 SV=1
FXAT9O006HFN6L	Cytochrome P450 94A1 OS=Vicia sativa GN=CYP94A1 PE=2 SV=2
FXAT9O006HH5E3	Cytochrome P450 89A2 OS=Arabidopsis thaliana GN=CYP89A2 PE=2 SV=2
FXAT9O006HH8NS	Isoflavone 2'-hydroxylase OS=Glycyrrhiza echinata GN=CYP81E1 PE=1 SV=2
FXAT9O006HHG74	Cytochrome P450 90C1 OS=Arabidopsis thaliana GN=ROT3 PE=2 SV=3
FXAT9O006HHRUJ	Allene oxide synthase, chloroplastic OS=Linum usitatissimum GN=CYP74A PE=1 SV=1
FXAT9O006HHSY9	Isoflavone 2'-hydroxylase OS=Glycyrrhiza echinata GN=CYP81E1 PE=1 SV=2
FXAT9O006HIS44	Secologanin synthase OS=Catharanthus roseus GN=CYP72A1 PE=2 SV=1
FXAT9O006HIVXN	Secologanin synthase OS=Catharanthus roseus GN=CYP72A1 PE=2 SV=1
FXAT9O006HK0MG	Secologanin synthase OS=Catharanthus roseus GN=CYP72A1 PE=2 SV=1
FXAT9O006HK2T2	Allene oxide synthase OS=Parthenium argentatum GN=CYP74A2 PE=1 SV=2
FXAT9O006HKFL7	Cytochrome P450 81D1 OS=Arabidopsis thaliana GN=CYP81D1 PE=2 SV=1
FXAT9O006HLX5O	Cytochrome P450 81D1 OS=Arabidopsis thaliana GN=CYP81D1 PE=2 SV=1
FXAT9O006HMAZ1	Cytochrome P450 86A1 OS=Arabidopsis thaliana GN=CYP86A1 PE=1 SV=2
FXAT9O006HMP06	Cytochrome P450 94A2 OS=Vicia sativa GN=CYP94A2 PE=2 SV=1
FXAT9O006GXSI6	geraniol 10-hydroxylase [Catharanthus roseus] GN=CYP76B6 PE=2 SV=1
contig00168	Trans-cinnamate 4-monooxygenase OS=Populus kitakamiensis GN=CYP73A16 PE=2 SV=1
contig00416	Cytochrome P450 97B2 OS=Glycine max GN=CYP97B2 PE=2 SV=1
contig00661	Secologanin synthase OS=Catharanthus roseus GN=CYP72A1 PE=2 SV=1
contig01073	Allene oxide synthase, chloroplastic OS=Linum usitatissimum GN=CYP74A PE=1 SV=1
contig01080	Trans-cinnamate 4-monooxygenase OS=Petroselinum crispum GN=CYP73A10 PE=2 SV=1
contig01103	Probable cytochrome P450 4s3 OS=Drosophila melanogaster GN=Cyp4s3 PE=1 SV=1
contig01429	Cytochrome P450 77A2 OS=Solanum melongena GN=CYP77A2 PE=2 SV=1
contig01536	Secologanin synthase OS=Catharanthus roseus GN=CYP72A1 PE=2 SV=1
contig01540	Secologanin synthase OS=Catharanthus roseus GN=CYP72A1 PE=2 SV=1
contig01746	Cytochrome P450 3A24 OS=Ovis aries GN=CYP3A24 PE=2 SV=1
contig01863	Allene oxide synthase, chloroplastic OS=Linum usitatissimum GN=CYP74A PE=1 SV=1
contig01903	Secologanin synthase OS=Catharanthus roseus GN=CYP72A1 PE=2 SV=1
contig02048	Cytochrome P450 93A3 OS=Glycine max GN=CYP93A3 PE=2 SV=1
contig02128	Secologanin synthase OS=Catharanthus roseus GN=CYP72A1 PE=2 SV=1
contig02314	Cytochrome P450 97B2 OS=Glycine max GN=CYP97B2 PE=2 SV=1
contig02902	Secologanin synthase OS=Catharanthus roseus GN=CYP72A1 PE=2 SV=1
contig03356	Cytochrome P450 98A2 OS=Glycine max GN=CYP98A2 PE=2 SV=1
contig03572	Obtusifoliol 14-alpha demethylase (Fragment) OS=Triticum aestivum GN=CYP51 PE=2 SV=1
contig03635	Cytochrome P450 93A3 OS=Glycine max GN=CYP93A3 PE=2 SV=1
contig04589	Cytochrome P450 78A3 OS=Glycine max GN=CYP78A3 PE=2 SV=1
contig04845	Cytochrome P450 90C1 OS=Arabidopsis thaliana GN=ROT3 PE=2 SV=3
contig05161	Cytochrome P450 716B1 OS=Picea sitchensis GN=CYP716B1 PE=2 SV=1
contig05799	Cytochrome P450 86A2 OS=Arabidopsis thaliana GN=CYP86A2 PE=2 SV=1
contig05836	Abscisic acid 8'-hydroxylase 4 OS=Arabidopsis thaliana GN=CYP707A4 PE=2 SV=2
contig05837	Cytochrome P450 85A3 OS=Solanum lycopersicum GN=CYP85A3 PE=2 SV=1
contig05921	Cytochrome P450 77A1 (Fragment) OS=Solanum melongena GN=CYP77A1 PE=2 SV=1
contig06009	7-ethoxycoumarin O-deethylase OS=Helianthus tuberosus GN=CYP76B1 PE=1 SV=1
contig07076	Cytochrome P450 90B1 OS=Arabidopsis thaliana GN=CYP90B1 PE=1 SV=1
contig07510	Cytochrome P450 71D10 OS=Glycine max GN=CYP71D10 PE=2 SV=1
contig07696	Cytochrome P450 76C4 OS=Arabidopsis thaliana GN=CYP76C4 PE=2 SV=1
contig07870	Cytochrome P450 97B2 OS=Glycine max GN=CYP97B2 PE=2 SV=1
contig07889	Cytochrome P450 82A4 OS=Glycine max GN=CYP82A4 PE=2 SV=1
contig07956	Secologanin synthase OS=Catharanthus roseus GN=CYP72A1 PE=2 SV=1
contig08006	Cytochrome P450 93A1 OS=Glycine max GN=CYP93A1 PE=2 SV=1
contig08494	Cytochrome P450 85A1 OS=Solanum lycopersicum GN=CYP85A1 PE=2 SV=1
contig08551	Abscisic acid 8'-hydroxylase 3 OS=Oryza sativa subsp. japonica GN=CYP707A7 PE=2 SV=1
