# Supplementary material for: Pyrosequencing of the Camptotheca acuminata transcriptome reveals putative genes involved in camptothecin biosynthesis and transport
Source: BMC Genomics. 2011 Oct 30;12:533. doi: 10.1186/1471-2164-12-533 (PMC3229617; doi:10.1186/1471-2164-12-533)
Supplement: Additional file 9 — Primers used in this study. Excel document of all the designed primers in this study. [file 1471-2164-12-533-S9.XLS]

## Sheet: Sheet1
	Primers for putative gene cloning
Transcript of enzyme gene	Primer name	Primer sequence (5'to3')
CaPG10H	XS-F-G10H-F	ATGGATATTATGGATTTCATGAGC
	XS-F-G10H-R	TTAAATGTGAACAGGTGCAAAAAG
CaPSCS	xs-F-SCS-F	CTCCAGGAGAGTGAGAAGAAGC
	XS-F-SCS-R	ACCCAGAAGTAGAAGCCACAAC
CaPSTR	xs-F-STR-F	ATGGCAATTCTCAAGAGTTCC
	XS-F-STR-R	TTATGGCTTGTAAACACCAAC
	Primers of enzyme genes for expression analysis
Transcripts of enzyme genes	Primer name	Primer sequence (5'to3')
18S	XS-18S-2-F	GGTGGTGACGGGTGACG
	XS-18S-2-R	GTCAGGATTGGGTAATTTGCG
STR	Q-XS-STR-F	GGCTACACTGCACCAAACAGG
	Q-XS-STR-R	CAGGATAACGAAAGCGAACACC
G10H	Q-XS-G10H-F	GCAACCAACCCCACAAGTCC
	Q-XS-G10H-R	ATTTCTCCACCGAGTTACAACCG
SCS	Q-XS-SCS-F	AGCTGCTAGGCAAGTGGGAGAG
	Q-XS-SCS-R	CGCATAACATCAACAGTGAGGTCC
SGD	Q-XS-SGD-F	CCCCTCAGTTCACAACCCG
	Q-XS-SGD-R	CCACATTTCCATTACTGCAATCAAC
	Primers of putative CYP450s for expression analysis
Transcripts of CYP450s	Primer name	Primer sequence (5'to3')
1	contig06009-F	CGGTAACCAAGCAACGGAGAC
	contig06009-R	TGGCAATAAACCTCACAAGGC
2	FXAT9O006HK2T2-F	CGGAGACGGAGAACCCG
	FXAT9O006HK2T2-R	GCCTCAAACGAATCGTAACGAC
3	contig01863-F	GGGtATTgCCaGaGaCGAGG
	contig01863-R	GCTAATTGAGTGTGGAGTCCGAC
4	contig05161-F	TGATGAGATTCAATCCGCCAC
	contig05161-R	CAATATACCTTCCACCCCTTTGG
5	FXAT9O006G0J13-F	GATGTGGCGTTCACCCC
	FXAT9O006G0J13-R	CCTTTGATATTCTCAATCATAAGGG
6	FXAT9O006GTQEA-F	TGTTGTGGGGAGACGAAGC
	FXAT9O006GTQEA-R	CCCCTCCTACCGCCTCC
7	FXAT9O006G7MF2-F	TCCAGTCCCATTACTGCTTCC
	FXAT9O006G7MF2-R	TCAGGTTGCTCCCACAACAG
8	FXAT9O006G3PTZ-F	TGGGCGGAATCTCATACCC
	FXAT9O006G3PTZ-R	TTCCAGCTTATTCAAGGCGG
9	FXAT9O006GTQTW-F	CGTCTTCACGAATAGAATGGAAGG
	FXAT9O006GTQTW-R	GGTGCTAGAAACCCATGATCTCC
10	contig07510-F	GGGGAATGTTGATGAAATGGG
	contig07510-R	TCTCTGGTTGAAATCTCTCTGCTTC
11	FXAT9O006G8VX7-F	GAAGCCACGGTCTCTTCTGG
	FXAT9O006G8VX7-R	TCCATGCCTGACTTCCTTCTTAG
12	FXAT9O006GWUFE-F	CCTGAAGGTCAAATGCCCC
	FXAT9O006GWUFE-R	GCAGCAAAGACGATAGGTTCG
13	FXAT9O006G0OXA-F	CCCTATTGGGGTGTTAGAAGGG
	FXAT9O006G0OXA-R	GAGGGGAAGCTGAGATGGG
14	contig07696 -F	TGGCTTCACGATCCCAAAG
	contig07696 -R	CTTCGTCCAGCACCAAAGG
15	contig05921-F	ACGgCGAATCGAGCATTTC
	contig05921-R	CGCAACATGGTGCAAGGC
16	contig01429-F	CGGATAAAACGGCAGCCTC
	contig01429-R	TCGTCCACCCTTTTCTCGC
17	contig04589-F	ATGAGACGCTTGGCTTGGC
	contig04589-R	CAGCTTGGGGCAGGTATAGG
18	FXAT9O006HLX5O-F	GGAGTCTCCGCCGTCTGTTAC
	FXAT9O006HLX5O-R	CATCGCTTTCCAGCAATCATC
19	FXAT9O006HCGEW-F	CCGCTGCATCCTCAACG
	FXAT9O006HCGEW-R	CCTTCCAGTCCTTCAAACCG
20	contig07889-F	ATGTTCCAAAAGGCACACGT
	contig07889-R	CCAGGGCACATTCTTCTGC
21	FXAT9O006HBLOG-F	TGGTGGAACTGAAACGGTG
	FXAT9O006HBLOG-R	TGCACATTTGAGGTAAGTCAGC
22	FXAT9O006HH5E3-F	AATCGCAATCTGCCCAGC
	FXAT9O006HH5E3-R	CGTCTCACAACTTCCTTTCGG
23	contig08006-F	ATATCAAGGGTAGCCAGCAGGT
	contig08006-R	CTAGTGGGTGGGCCATGC
24	contig03635 -F	AGTTCGGTTCATTGCCAAAC
	contig03635-R	GCCGTAGCGGGAAGCC
25	contig03356-F	CTTAGATTCAAGCTCCCGCC
	contig03356-R	TCCTTCCCACCTCTGCTG
26	FXAT9O006GRIYW-F	TCGCTGCCACACCTTGC
	FXAT9O006GRIYW-R	GGAATACTCACCCGCATCCTG
27	FXAT9O006HH8NS-F	CCTCCGCCGCTTCAGC
	FXAT9O006HH8NS-R	CACCGAAATATCGCTTTCCG
	Primers of putative MDRs for expression analysis
Transcripts of MDRs	Primer name	Primer sequence (5'to3')
1	FXAT9O006G2JBH-F	GGTTGGACAGAGTGGAAGTGG
	FXAT9O006G2JBH-R	GTTCCTGGCTGACAAGTACCG
2	FXAT9O006G2Y0R-F	GGAGTACAGCCACAAGGTCAGC
	FXAT9O006G2Y0R-R	CTCAGGTAGGGGAGAGAGGATTG
3	FXAT9O006G4GF2-F	CATGCGATCAGTGTTCGACC
	FXAT9O006G4GF2-R	TTACCACAGCCGCTAGGACC
4	FXAT9O006G65T7-F	TCTTACCCTACTCGTCCAGAAG
	FXAT9O006G65T7-R	GTTTCAAATCTCGGCCATC
5	FXAT9O006GQEHA-F	AGAGCGTCTCACAGCTCGTG
	FXAT9O006GQEHA-R	GCCAACTCAGTGTAAAGGCAATAAC
6	FXAT9O006GSNDX-F	GGCAACCACTGTCACAATACCC
	FXAT9O006GSNDX-R	TCTTTTAATCCCCTTCTCGCTTATG
7	FXAT9O006GVS0Q-F	CAAGACTGATCTGCCACACCC
	FXAT9O006GVS0Q-R	TCAAGATGCCATTTCTGAGAAGG
8	FXAT9O006GWLQF-F	AACCAGCCCTACCCACCTG
	FXAT9O006GWLQF-R	TCACCCAAGAACTTGCTTTGC
9	FXAT9O006HAT4S-F	GTGCATTGAAGGCTGCGAC
	FXAT9O006HAT4S-R	CCATTGCTGAGAGGATTTCTGTTATAC
10	FXAT9O006HB5TT-F	CCACAAATGATGACGCCAGC
	FXAT9O006HB5TT-R	TGGATGGTTACAGGAGAGAGACAGG
11	FXAT9O006HDDA0-F	TGGACTCCTACTTTCAACAGCC
	FXAT9O006HDDA0-R	GTAATAACACCAAGCCCCCAC
12	FXAT9O006HDU9Q-F	TGAAGCAGCAACCCTGGC
	FXAT9O006HDU9Q-R	TTCTGACTCGACATCAAGTGCG
13	FXAT9O006HHS9Y-F	TGGTTGCACACCGGCTATC
	FXAT9O006HHS9Y-R	GAACCTGATGCCATGTTCACG
14	FXAT9O006HKO44-F	GCCGATAATTGGGGTGTGAG
	FXAT9O006HKO44-R	AGTAATGCCAGAAAAAGCAGTGC
15	FXAT9O006HKTK5-F	AGAAACAGAAGGCAGTAGTGCAG
	FXAT9O006HKTK5-R	TGTATGAGGAAGCAAGTCAAGTTG
16	contig03535-F	TCCTCGCTCACCCACCTG
	contig03535-R	GGAAAGCCTGATGCAACAATAGC
17	contig04048-F	TCCTCGCTCACCCACCTG
	contig04048-R	TGGAAAGCCTGATGCAACAATAG
18	contig04577-F	CATTGCATCGCCTCCCTTC
	contig04577-R	CCCATCAGGACCAATTCGG
19	contig05925-F	GCTCGTCACAATAGCAAAGGTTG
	contig05925-R	GGCTTCTCAAGTTAATGCTCCG
20	contig05927-F	GCCAGAGGTTCCTGTGCTG
	contig05927-R	TCGATCTGATCCGTCTTATCAAC
21	contig06321-F	CGCCCATCTTGGACAACTC
	contig06321-R	GGGACAAAAACAAAGGATTGC
